# Supplementary material for: New Aluminum Complexes with an Asymmetric Amidine–Imine Ligand: Synthesis, Characterization, and Application in Catalysis
Source: Molecules. 2025 Sep 23;30(19):3842. doi: 10.3390/molecules30193842 (PMC12525682; doi:10.3390/molecules30193842)
Supplement: Supplementary file 1 [file molecules-30-03842-s001.zip]

Archive with 1 entries (1 files):
- Supporting information-final revised 2nd revision.pdf
